# Supplementary material for: Spatial Cluster of Air Pollutants and Its Association with Life Expectancy, Age-Specific Mortality Risk, and Cause-Specific Mortality Rate: A County-Level Ecological Study Across the USA
Source: Life (Basel). 2026 Jan 21;16(1):177. doi: 10.3390/life16010177 (PMC12842859; doi:10.3390/life16010177)
Supplement: Supplementary file 1 [file life-16-00177-s001.zip]

Archive with 1 entries (1 files):
- life-4076120-supplementary.pdf
